# Supplementary material for: Modelling Systemic Iron Regulation during Dietary Iron Overload and Acute Inflammation: Role of Hepcidin-Independent Mechanisms
Source: PLoS Comput Biol. 2017 Jan 9;13(1):e1005322. doi: 10.1371/journal.pcbi.1005322 (PMC5261815; doi:10.1371/journal.pcbi.1005322)
Supplement: S1 Dataset — The file contains measured values for several iron parameters in the first 72 hours after LPS injection in C57BL/6-mice. These data is part of the calibration data set and is shown in S1 Fig. (XLSX) [file pcbi.1005322.s010.xlsx]

## Sheet: LPS_MaxMaeuse.csv
Probennummer	treatment	group	time	SerumIron_ug_dL	UIBC_ug_dL	TIBC_ug_dL	Tfsaturation_calc	IL6_ng_mL	mRNA_liver_Hamp1_Gapdh_fluidigm		mRNA_liver_Hamp1_Gapdh	mRNA_liver_Fpn1_Gapdh	mRNA_liver_Smad6_Gapdh	mRNA_liver_Smad7_Gapdh	mRNA_liver_F4-80_Gapdh	mRNA_liver_Bmp6_Gapdh	mRNA_liver_Rplp0_Gapdh	WB_liver_ActB-SMAD158_TfR1	WB_liver_pSMAD158	WB_liver_TfR1	WB_liver_actin-pSTAT3	WB_liver_pSTAT3	WB_liver_ActB-Fpn1	WB_liver_Fpn1	spleenIronUGpGtissue	mRNA_spleen_RPL19	mRNA_spleen_Ireg1	mRNA_spleen_TfR1	mRNA_spleen_Alas2	mRNA_spleen_IL6	mRNA_spleen_Lcn2	mRNA_spleen_F4-80	mRNA_spleen_Slc11a1	mRNA_spleen_36B4	mRNA_spleen_Hprt	WB_spleen_Fpn1	WB_spleen_ActB-Fpn1	WB_spleen_ActB-FerH	WB_spleen_FerH	WB_spleen_actB-TfR1_FerL	WB_spleen_TfR1	WB_spleen_FerL
189	0.1 ug LPS / g BW	a	0.5	144.594	185.668	330.262	43.7815				0.421807	1.48863	0.478254	0.878814	0.664797	0.784917	0.873879	0.407097	0.875863	1.10821	0.525322	3.49837	0.557494	0.779612
199	0.1 ug LPS / g BW	a	0.5	127.768	162.385	290.153	44.0348				0.632754	1.23616	0.585767	0.803472	0.459742	0.829788	0.931592	0.464874	0.728876	0.96031	0.467317	3.87889	0.392278	0.585013		0.780286	0.809455	0.561571	0.537432	15.4103	0.639413	1.11263	0.725349	0.901984	0.756096	8.04035	4.6632			3.63036	2.55101	1.73878
209	0.1 ug LPS / g BW	a	0.5	102.53	174.428	276.958	37.0201				0.378875	1.03877	36.5095	0.727818	0.512291	0.603924	0.550487	0.397771	0.439806	0.915229	0.358521	1.90584	0.478233	0.398911		0.651791	0.425668	0.900481	0.769637	15.2752	1.42919	0.720787	0.332659	0.665319	0.572024					4.44079	6.01095	2.80591
190	0.1 ug LPS / g BW	a	1	165.1	159.976	325.076	50.7881				0.357046	0.989426	0.31647	0.522187	0.772971	0.674213	0.965663	0.463171	0.661012	1.08902	0.367049	29.4445	0.335781	0.687041
200	0.1 ug LPS / g BW	a	1	101.479	176.837	278.315	36.4617				0.477333	0.502612	0.389302	0.294136	0.53544	0.370362	0.776273	0.445237	0.604051	1.04083	0.33414	45.345	0.437639	0.485008		0.859664	0.529611	1.95009	1.96923	288.87	3.89916	1.39737	0.794408	0.984772	0.572523	8.12266	4.04282			3.84993	6.57415	2.45378
210	0.1 ug LPS / g BW	a	1	102.004	158.37	260.374	39.176				0.602635	0.772116	10.8579	0.290449	0.645339	0.890629	0.750922	0.664171	0.885425	1.21686	0.476519	45.1224	0.418897	0.580701		0.672564	0.316076	1.77249	1.98649	323.34	4.80121	0.730358	0.714187	0.873701	0.78905					2.96047	15.5494	4.49777
191	0.1 ug LPS / g BW	a	2	137.233	182.858	320.091	42.873	139200			1.22664	0.560443	0.343942	0.40862	0.649696	0.720062	1.05194	0.445852	0.844111	0.733526	0.526566	15.0255	0.406968	0.470257		0.487604	0.149007	0.569913	1.80436	1475.85	16.8227	0.873259	0.579119	0.774471	0.715276	7.04305	5.2823			4.58051	6.00454	3.05525
201	0.1 ug LPS / g BW	a	2	194.544	145.122	339.667	57.2751	142453			0.768979	0.230419	0.266765	0.195755	0.3922	0.457048	0.603162	0.478538	0.759717	0.884715	0.503825	22.1907	0.390487	0.456183		1.01285	0.19582	0.803027	2.97353	2410.56	22.2544	1.16334	0.911576	1.03677	0.843904	8.40227	5.12377			3.48147	6.17747	1.94179
211	0.1 ug LPS / g BW	a	2	102.004	194.5	296.505	34.4023	150672			1.2962	0.416078	8.83647	0.306582	0.505464	0.496037	0.788884	0.390811	0.306001	0.704156	0.282127	13.5245	0.537723	0.3804		0.661088	0.131259	1.52714	2.38549	1575.52	18.5073	0.966231	0.6926	0.706145	0.789341	3.30118	3.90419			2.40003	9.83892	2.58095
192	0.1 ug LPS / g BW	a	4	63.0955	262.344	325.44	19.3877	30479			2.07819	0.112109	0.244293	0.546256	0.734978	0.493955	1.07119	0.49076	0.759137	0.740737	0.364002	6.53799	0.445725	0.413211		0.595696	0.0314514	1.56112	1.80216	47.9097	49.7997	0.699579	0.700841	0.768644	0.839773	5.63701	4.03335			3.63581	7.86658	2.59536
202	0.1 ug LPS / g BW	a	4	107.788	268.768	376.556	28.6247	26449			3.76104	0.145615	29.4925	NA	0.329708	0.61154	0.610518	0.64644	0.909309	0.693624	0.492544	9.75936	0.350513	0.442091		1.05697	0.0454775	1.51241	2.04156	168.322	61.4078	1.18402	1.01412	1.21075	1.07897	2.638	3.30612			3.08335	3.57944	1.58029
212	0.1 ug LPS / g BW	a	4	85.7047	214.572	300.277	28.5419	12804.5			2.06198	0.0769385	12.6877	0.738954	0.573773	0.38026	0.847075	0.731591	1.1973	2.01526	0.73036	9.65933	0.386829	0.38247		0.760102	0.0491626	1.92871	3.1097	88.2928	71.5351	1.13094	1.09129	1.15819	1.12639					2.16839	8.5671	1.76092
193	0.1 ug LPS / g BW	a	6	69.405	241.068	310.473	22.3546	2597			2.32418	0.0915278	0.459502	0.609169	0.752909	0.460506	1.16754	0.57313	0.687985	0.871839	0.228763	8.1055	0.285843	0.343054		0.740878	0.0331768	0.972717	0.686684	22.6	60.8407	0.676886	0.835899	0.756121	0.786845	4.33467	3.52545			3.16217	4.19169	2.55768
203	0.1 ug LPS / g BW	a	6	103.056	243.075	346.131	29.7737	2371			2.83161	0.0818596	25.1282	0.621284	0.346958	0.45564	0.491339	0.388367	0.526683	0.622545	0.449144	7.83006	0.225369	0.299896		0.970505	0.0328071	1.26342	1.06506	53.3187	92.1924	1.03967	1.23644	1.06411	0.726999					1.8507	2.12447	1.52623
213	0.1 ug LPS / g BW	a	6	102.53	222.2	324.73	31.574	3339			2.49394	0.0637077	9.94547	0.548729	0.576007	0.351612	0.893041	0.265096	0.548713	0.869354	0.452132	11.0386	0.247785	0.299263		1.04132	0.0530838	1.96513	2.64285	95.8891	141.214	1.21507	1.83792	1.41386	1.28035					2.09254	4.30394	1.71613
194	0.1 ug LPS / g BW	a	8	51.528	289.241	340.769	15.1211				1.42231	0.422512	0.783953	0.897918	0.670017	0.677401	1.10089	0.262533	0.298712	0.820083	0.294399	3.99281	0.165667	0.31992		0.62882	0.0838344	0.584276	0.792899	12.9768	80.178	1.48486	1.62207	0.913362	0.605868					3.75527	3.66551	3.30956
204	0.1 ug LPS / g BW	a	8	67.3018	260.337	327.639	20.5415				1.40043	0.162025	27.8279	0.589768	0.412911	0.396704	0.718268	0.392635	0.403952	0.98999	0.32502	7.67038	0.221889	0.230925		1.50923	0.0693757	1.70877	1.55622	31.0963	150.212	1.70542	2.31159	1.41428	1.38001	1.85596	4.92152			2.07115	2.74162	1.46234
214	0.1 ug LPS / g BW	a	8	105.159	226.616	331.775	31.6959				1.28978	0.373152	16.1463	0.746274	0.480371	0.469841	0.92038	0.421792	0.541267	0.913191	0.434117	6.60972	0.309736	0.239722		0.916099	0.0766714	1.01693	1.24469	28.4874	158.288	1.2775	2.36164	1.29341	1.34336					2.01084	2.48393	2.2528
195	0.1 ug LPS / g BW	a	24	121.459	303.693	425.152	28.5683				1.05603	2.07952	1.11895	0.746688	1.03264	0.498337	1.00605	0.382408	0.558996	0.984266	0.312953	0.696909	0.211185	0.654047		0.626812	0.759728	0.98664	0.540367	1.16042	12.0795	1.59893	1.14856	1.15697	1.00217	2.81081	3.74077			3.4675	3.74653	2.849
205	0.1 ug LPS / g BW	a	24	125.665	290.044	415.709	30.2291				0.482963	1.56532	44.0499	0.686139	0.673496	0.539084	0.703129	0.323648	0.556834	0.937019	0.586489	1.68279	0.306913	0.434903		1.39096	1.191	1.36764	0.85643	3.5958	25.8434	3.28673	2.39372	1.59935	1.49963	1.59109	4.14747			1.90618	2.84075	3.28362
215	0.1 ug LPS / g BW	a	24	129.871	257.929	387.8	33.4893				0.288058	1.4755	48.0329	0.861526	1.41257	0.415639	0.776453	0.278682	0.589563	1.06164	0.485417	0.867852	0.23956	0.547843		1.16499	1.82586	0.910432	0.852637	1.62565	11.2267	3.39812	1.84369	1.17815	1.37624					1.90936	2.75814	1.40534
196	0.1 ug LPS / g BW	a	36	204.009	146.327	350.335	58.2324				0.926708	2.03551	0.727333	0.820406	1.06964	0.684116	0.850953	0.364264	0.635082	1.21669	0.29998	0.511074	0.186798	0.590506		0.658723	1.03837	0.655495	0.215312	0.941659	3.15713	2.11379	1.00034	1.11654	0.99304	2.66698	4.45659			3.64102	3.06144	2.49856
206	0.1 ug LPS / g BW	a	36	134.604	224.207	358.811	37.5138				1.09576	2.13127	48.8646	1.08848	0.89304	0.591062	0.648882	0.355715	0.480112	1.1385	0.450643	1.18825	0.298033	0.43339		1.18272	1.31825	0.900191	0.160368	2.70535	4.81819	2.58335	1.3259	1.81896	1.44861					1.98262	2.48147	1.50334
216	0.1 ug LPS / g BW	a	36	214.525	170.012	384.537	55.7878				0.741334	1.66128	33.9053	0.844483	1.05489	0.454873	0.566092	0.441565	0.458049	1.28436	0.3531	0.739358	0.296407	0.642519		1.15721	0.828398	0.594537	0.253418	2.06974	3.05024	1.32376	0.704462	1.27449	1.12936					2.14366	3.63577	1.91516
197	0.1 ug LPS / g BW	a	48	145.12	242.674	387.793	37.4219				0.759557	1.3234	0.854578	0.583712	0.673647	0.590555	0.705631	0.662963	0.707963	1.28552	0.172129	0.453524	0.439857	0.709535		0.546519	0.822603	2.53055	0.779861	1.32828	1.78855	1.14098	0.566185	1.05007	1.00637					3.18926	8.11828	1.23016
207	0.1 ug LPS / g BW	a	48	174.038	217.383	391.421	44.4632				1.2423	1.8093	56.3741	1.06001	1.25018	0.567022	0.56173	0.493387	0.767741	1.05207	0.257184	0.956616	0.381827	1.11215		1.27954	1.52885	1.06779	0.19907	2.77581	4.92172	1.91109	1.02651	1.45809	1.50179	2.83914	4.28852			1.78366	3.29935	1.00405
217	0.1 ug LPS / g BW	a	48	216.102	170.413	386.515	55.9103				0.645488	1.69291	29.7061	1.11424	1.48137	0.577613	0.657741	0.486317	0.731737	1.14318	0.210708	0.711295	0.582144	0.597118		0.968631	0.836757	1.31301	0.297635	2.48704	1.40893	1.05222	0.643603	1.06681	1.09825					1.98918	4.7494	1.72301
198	0.1 ug LPS / g BW	a	72	152.481	155.56	308.041	49.5002				1.87113	2.18452	1.49263	2.96626	0.749146	1.0063	0.618785	0.502637	0.52991	1.05522	0.119432	0.366269	0.311233	0.826049		0.421711	1.0503	6.48505	1.28669	1.79843	1.46343	1.30466	0.654127	1.33281	1.4685	6.0303	4.40092			3.54994	18.1599	2.49081
208	0.1 ug LPS / g BW	a	72	136.707	252.308	389.015	35.1418				0.941411	1.89999	58.3454	1.07829	0.866908	0.609891	0.508647	0.319272	0.616373	0.994738	0.181005	0.962445	0.421278	1.37852		0.994896	1.01519	6.09584	1.66853	2.98583	3.27724	0.967574	0.764368	1.303	1.60357					1.82544	12.3673	1.01384
218	0.1 ug LPS / g BW	a	72	201.905	204.536	406.442	49.6764				0.56191	0.58291		0.521946	0.423305	0.259304	0.37358	0.43003	0.556649	1.2079	0.347612	0.732778	0.466888	0.922526		1.01824	0.842725	4.55428	1.33104	1.81605	0.417216	0.658035	0.558664	1.21377	1.18469					1.85214	9.44099	1.78395
36	1 ug LPS / g BW	b	0.5	284.609	51.1843	335.793	84.7572	180																														2.43737	4.82967	2.06295	18.3455	1.89805
44	1 ug LPS / g BW	b	0.5	185.118	151.546	336.664	54.9861	1472																																10.9172	2.91406	1.32839
94	1 ug LPS / g BW	a	0.5	119.897	174.026	293.924	40.7919	276	0.489293		0.93663	1.23114	0.680762	0.979986	0.694127	0.710069	0.980358	0.970697	1.24781	0.937178	1.51505	13.3164			644.66	1.02117	0.658429	8.07789	4.5878	35.0076	4.35315	0.953259	0.704397	1.33607	2.03812
109	1 ug LPS / g BW	a	0.5	149.242	134.685	283.927	52.5635	NA	0.71948		0.868994	1.73026	1.01768	1.30398	0.340986	0.717128	0.936817	0.882587	2.54086	1.16654	1.7919	18.0511	0.880699	0.903966	1300.63	0.806639	0.577776	0.934684	1.58695	9.15704	0.977053	0.507966	0.595075	0.781944	0.718521
121	1 ug LPS / g BW	a	0.5	116.831	182.055	298.887	39.0888		0.101718		0.203368	1.18998	1.0746	0.885235	0.397981	0.781547	0.990742	1.44396	0.797144	1.01	0.964568	6.85128	0.954421	0.886047	1196.58	1.03115	0.965457	1.75104	2.70679	3.26694	2.15633	1.0264	0.951362	1.24209	1.06742					2.44563	26.1334	3.14457
133	1 ug LPS / g BW	a	0.5	239.685	199.318	439.002	54.5976		0.332907		0.534737	1.126	0.794117	1.20566	0.478283	0.747848	0.984257	1.02108	0.895504	1.50236	1.40987	29.6332	0.805134	1.23358	617.516	1.21396	1.12268	0.988468	1.8839	48.487	1.73769	1.73616	1.40079	1.532	1.33297			3.73095	5.81708	3.35751	5.45229	5.97014
16	1 ug LPS / g BW	b	1	219.369	131.072	350.441	62.598	17491																												2.78146	4.04733			10.6361	5.53387	2.90466
22	1 ug LPS / g BW	b	1	176.963	154.356	331.319	53.4117	1753																												5.78267	4.32451			19.1814	33.691	0.574161
95	1 ug LPS / g BW	a	1	162.381	NA	NA	NA	4237	0.757287		1.2968	1.35145	1.25961	1.45783	0.640478	0.845685	1.25528	1.13812	1.03309	1.1185	1.07609	99.5563		1.00967	669.541	0.891714	NA	0.795501	1.66439	64.0041	1.43352	0.843384	0.81397	0.831118	0.859674			4.41389	1.89507	3.25745	7.91785	3.9394
110	1 ug LPS / g BW	a	1	155.373	149.94	305.313	50.8898	26156	0.250417		0.872617	1.23247	0.621422	1.1073	0.392217	1.01888	0.975362	0.836701	0.995106	0.966305	0.922932	87.2874	0.865401	1.31174	850.499	1.30219	0.0392415	2.95039	3.62336	243.415	178.872	1.09337	1.65379	1.32269	1.58115
122	1 ug LPS / g BW	a	1	140.92	NA	NA	NA		0.258919		0.545155	1.26417	0.78637	0.640587	0.61369	0.650682	0.854138	0.941916	0.626815	1.28291	1.07116	99.7011	1.04773	0.866704	818.831	1.28022	0.887307	2.27283	5.28907	103.612	2.89054	2.29407	1.55205	1.68148	1.44558
134	1 ug LPS / g BW	a	1	182.09	NA	NA	NA		0.271891		0.644055	1.1376	0.419306	0.727923	0.599266	0.773607	1.03787	0.982279	0.742204	1.54508	1.20434	184.209	1.14273	0.5907	536.085	1.11952	0.457788	1.37924	4.16968	641.499	4.38053	1.34049	1.22271	1.27888	1.07858	7.24278	3.88755
5	1 ug LPS / g BW	b	2	239.349	NA	NA	NA	285753																												4.86816	5.14163	2.75208	4.25308	13.2021	4.52411	1.01662
9	1 ug LPS / g BW	b	2	70.9483	216.178	287.127	24.7098																													2.5138	3.7605			9.25558	3.56475	2.03415
96	1 ug LPS / g BW	a	2	196.325	186.873	383.197	51.2333	128141	1.15945		1.44344	0.350869	0.320075	0.388802	0.644343	0.84701	1.21309	0.876482	1.23697	1.16124	1.12635	89.2513		0.707544	787.164	0.774876	0.0957256	0.748749	2.48384	1488.28	10.7743	0.568275	0.584311	0.678898	0.736947					1.27568	4.36751	3.87119
111	1 ug LPS / g BW	a	2	145.519	132.276	277.795	52.3835	237136	0.828652		2.16363	0.80285	0.309053	0.408773	0.607472	0.946263	1.14198	0.794957	0.901079	1.14553	0.896539	64.8177	1.00609	1.3483	766.806	1.1691	0.170954	1.28028	5.08528	2693.14	19.8391	1.07833	1.15701	1.27944	1.1642			3.39486	4.95894	2.75884	5.41053	3.22869
123	1 ug LPS / g BW	a	2	134.131	NA	NA	NA	110278	0.826875		2.04123	0.684938	0.376728	0.407965	0.749179	0.917683	1.14027	1.10862	1.01168	1.00199	1.18542	72.0059	0.886872	0.644405	868.594	0.938478	0.144143	0.643313	3.1143	1002.22	12.4914	0.883436	0.751076	0.789012	0.797764			3.54365	2.28597	2.82066	11.7631	3.22461
135	1 ug LPS / g BW	a	2	148.366	NA	NA	NA	247497	0.891216		1.14958	0.402734	0.159752	0.353576	0.671425	0.651638	0.995087								554.181	1.11145	0.218309	1.39244	5.49177	2444.75	33.2173	1.37468	1.42944	1.42713	1.47349
18	1 ug LPS / g BW	b	4	111.315	193.697	305.013	36.4954	174660																												4.61061	4.55269			9.32372	7.50542	1.31246
24	1 ug LPS / g BW	b	4	NA	NA	NA	NA	53.32																												4.18796	3.72825	2.52241	3.83072	8.45464	2.79557	0.545609
98	1 ug LPS / g BW	a	4	122.087	204.938	327.025	37.3326	149387	1.61046		2.60002	0.146717	0.160668	0.360598	0.635442	0.504031	1.13374	0.815243	1.4392	1.0958	1.03857	61.2219		0.617527	642.398	0.963034	0.0327632	2.72828	4.16672	307.459	36.9861	0.585977	0.745907	1.08509	1.25949
112	1 ug LPS / g BW	a	4	148.804	164.392	313.196	47.5114	61265	1.0543		2.24316	0.107728	0.147127	0.224624	0.418119	0.477172	1.03934	0.818775	1.37204	1.18479	1.10928	67.9379	0.83025	0.650983	703.471	0.942151	0.0460153	2.35953	5.17073	356.23	39.8493	0.678846	0.924832	1.091	1.12181					1.45041	9.38022	4.90857
124	1 ug LPS / g BW	a	4	111.794	140.305	252.099	44.3453	5495	1.62659		3.0886	0.141875	0.449974	1.38544	0.361417	0.683349	0.88962	1.21822	1.11408	0.757021	1.03421	31.3526	0.933857	0.558235	696.685	0.939685	0.0440191	0.586727	2.0977	38.2422	23.6008	0.938058	0.92265	0.929031	0.837063			3.50847	3.78921	2.60481	7.18866	4.01763
136	1 ug LPS / g BW	a	4	104.349	187.274	291.623	35.7821	125261	1.39469		2.1263	0.070545	0.145383	0.372531	0.828659	0.452151	1.00778	1.1262	1.07173	1.242	1.47031	75.5281	1.02467	0.326672	560.967	1.51638	0.0514202	3.26716	4.01992	613.055	94.3477	1.33298	1.27582	1.77634	2.04376			3.07711	2.57639	2.41669	12.113	2.87666
7	1 ug LPS / g BW	b	6	46.8911	237.856	284.747	16.4676	2381																												2.46394	4.01511			7.03859	16.5131	0.84569
12	1 ug LPS / g BW	b	6	NA	NA	NA	NA	15082																																11.9549	3.69845	0.690762
100	1 ug LPS / g BW	a	6	119.459	216.178	335.637	35.5917	45525	1.87016		2.59218	0.0528255	0.465979	0.566556	0.658377	0.214002	1.31803	0.857362	0.838339	0.93036	1.07193	63.2059		0.548852	472.75	1.28574	0.0439548	2.7493	3.60164	241.868	152.881	1.04384	1.59824	1.29331	1.69572
113	1 ug LPS / g BW	a	6	129.533	157.166	286.698	45.1808		1.58355		4.12588	0.0670101	0.273224	0.269646	0.519724	0.429693	1.03128	0.82465	0.796532	1.13096	1.15893	29.8054	0.924452	0.753285	649.184	1.13724	0.0266161	1.653	3.35444	196.978	50.9444	0.540553	0.95338	1.28008	1.33738
125	1 ug LPS / g BW	a	6	104.568	161.582	266.149	39.2891		2.57947		2.77008	0.0827325	0.359888	0.595199	0.257013	0.346411	1.05071	1.19396	0.934743	1.40213	1.01515	40.1064	0.981846	0.335921	818.831	1.16782	0.0597803	1.42348	3.3113	168.571	99.1301	1.26261	1.72058	1.29392	1.50148
137	1 ug LPS / g BW	a	6	163.914	229.024	392.939	41.7149		1.6056		3.21341	0.0822715	0.453567	0.75631	0.659197	0.715198	1.2244	1.04	0.965522	1.10129	1.49114	53.5438	1.13796	0.330456	542.871	1.39277	0.057907	1.12952	2.65192	164.545	119.219	1.54251	1.97047	1.43947	1.20428					1.20161	11.4796	1.97173
20	1 ug LPS / g BW	b	8	65.6476	200.12	265.768	24.7011	1020.5																														2.97476	4.21131	8.50711	11.3979	1.31353
26	1 ug LPS / g BW	b	8	NA	NA	NA	NA	32.55																												2.46382	4.35806
102	1 ug LPS / g BW	a	8	64.0546	NA	NA	NA	1358	2.16488		3.06606	0.0600842	0.348612	0.363327	0.297654	0.396029	1.02331	0.842961	0.665104	0.940031	1.00584	46.4248		0.541449	642.398	1.49848	0.0207092	1.89496	1.18327	121.535	85.5527	0.374071	1.16212	1.41673	1.99535			3.31987	4.17466	1.85883	11.6514	3.05108
114	1 ug LPS / g BW	a	8	55.076	200.923	255.999	21.5141		1.49201		2.17714	0.051462	0.288499	0.339712	0.326313	0.307499	1.04417	0.777804	2.12146	1.13354	1.71047		0.882888	0.45385	771.33	1.28233	0.0352507	1.90865	2.49485	88.2832	119.563	0.882041	1.75399	1.3863	1.89224			3.02378	1.81719	2.62863	4.9933	1.46127
126	1 ug LPS / g BW	a	8	97.998	184.063	282.061	34.7436		1.46342		2.86596	0.0421892	0.302517	0.380982	0.188387	0.236543	1.24117	1.12901	1.00726	2.3802	1.02699	68.7743	0.899902	0.377697	900.262	1.69127	0.0565592	2.9161	4.4638	142.528	170.661	1.22855	2.37976	2.01891	2.36741
138	1 ug LPS / g BW	a	8	82.2307	197.712	279.943	29.3742		1.77697		1.89827	0.0498376	0.288143	0.363309	0.469691	0.386562	1.24233	1.16962	1.02067	1.29766	1.6695	119.439	0.787331	0.802932	635.612	1.7408	0.057656	2.01007	2.26221	129.249	241.279	1.32105	2.70006	2.23174	2.57529
10	1 ug LPS / g BW	b	24	NA	NA	NA	NA																													6.847	4.90296			8.79066	11.5852	1.31085
14	1 ug LPS / g BW	b	24	152.09	225.01	377.1	40.3315																													1.40665	3.75412			24.044	4.9116	1.08358
103	1 ug LPS / g BW	a	24	138.73	227.82	366.55	37.8475		0.900743		1.48962	1.96337	2.96984	0.860555	1.34279	0.741873	1.18089	1.08584	0.856336	1.11198	0.887045	2.55561		0.778371	626.564	1.11472	0.66119	0.763924	0.294174	1.47703	9.60796	1.16359	1.16681	1.07954	1.11342
115	1 ug LPS / g BW	a	24	246.911	300.883	547.794	45.0737		1.19392		2.1735	2.31511	1.79248	1.02766	1.02249	0.952177	1.44405	0.925612	0.854677	1.22379	1.98264	10.3301	0.840291	0.603548	755.496	1.00125	1.02448	1.05677	0.689634	1.51215	33.6949	2.72316	2.57335	1.45622	1.36356					1.61924	11.3913	1.15332
127	1 ug LPS / g BW	a	24	110.48	282.417	392.897	28.1194		0.846016		1.52963	1.4874	1.08079	0.786503	1.55627	0.677511	1.21038	1.19672	1.33001	2.03104	1.32918	12.8572	1.07837	0.566514	671.803	1.79642	1.62597	1.85359	1.55298	2.59402	51.5392	6.72799	4.23121	2.08853	2.08274			3.29627	3.64134	2.11553	8.44543	3.28426
139	1 ug LPS / g BW	a	24	103.473	306.102	409.575	25.2635		1.15129		1.54056	1.17955	1.06354	0.587603	0.770492	0.599702	1.07712	1.27397	1.43217	1.35799	1.70256	25.0329	1.23116	0.601689	744.186	1.53446	1.70321	1.11716	0.424761	2.23881	36.9154	2.89811	3.35103	1.66936	1.56506			2.89205	1.70587	3.08767	8.22143	2.72891
38	1 ug LPS / g BW	b	36	135.373	416.098	551.471	24.5476																													2.4409	3.68697			8.41614	2.78802	2.21287
46	1 ug LPS / g BW	b	36	224.262	198.113	422.375	53.0954																													1.54525	4.74623			20.2332	6.88851	0.973939
104	1 ug LPS / g BW	a	36	184.937	243.878	428.815	43.1275		0.958064		1.69565	2.99304	0.951312	0.87688	1.26628	0.829483	1.00728	1.15594	1.00402	1.62564	1.49779	4.38009		0.68565	572.277	1.69936	0.807392	1.0742	0.33573	6.80269	5.2722	1.83073	1.2737	2.15743	1.80278
116	1 ug LPS / g BW	a	36	202.456	245.484	447.94	45.1972		1.0423		1.40396	2.84119	1.32581	1.36892	1.36252	1.01384	1.07452	0.837433	1.50845	1.2801	2.14708	4.01652	0.736325	1.04975	864.07	1.49989	1.51286	1.21538	0.409692	4.44524	13.1687	3.14556	2.03747	2.32648	2.03096
128	1 ug LPS / g BW	a	36	156.468	304.095	460.563	33.9733		0.795914		0.135986	2.68853	2.8169	0.915671	1.85984	0.752988	1.15039	0.930235	2.14813	5.07759	1.11222	9.21684	1.0632	0.983424	809.783	1.61545	2.52478	3.79617	1.25815	6.1394	73.2044	3.99737	2.70177	2.50798	2.48362
140	1 ug LPS / g BW	a	36	188.222	270.775	458.997	41.0072		0.494291		0.982173	2.15585	1.03928	1.00708	1.58954	0.827267	1.02049	1.23385	1.49825	1.92312	1.83627	2.03216	1.135	0.90168	404.892	1.89593	1.70469	1.59974	0.334812	6.08457	14.1115	3.44018	2.69772	2.61467	2.38177					4.46525	4.54642	2.48956
40	1 ug LPS / g BW	b	48	154.945	341.429	496.374	31.2153																													1.48886	3.98805			7.39767	2.40135	1.29729
42	1 ug LPS / g BW	b	48	252.804	245.082	497.887	50.7755																																	13.5349	10.8634	1.07473
105	1 ug LPS / g BW	a	48	272.533	219.39	491.923	55.4016		0.414279		0.618714	2.69575	1.16566	0.94741	3.76385	0.866725	0.960847	1.17462	1.42923	1.56435	0.960156	1.82564		1.01824	601.682	0.881885	0.475591	0.781288	0.263188	1.9892	1.37929	0.000315546	0.551927	0.944132	0.944382			3.32559	2.802	1.74269	4.63148	2.96348
117	1 ug LPS / g BW	a	48	254.357	256.724	511.081	49.7684		0.977105		1.11221	2.95071	1.73308	1.3971	2.85564	1.21609	0.953931	0.861714	1.87265	1.3463	1.34069	1.50039	0.73247	0.710176	646.922	1.16719	1.48184	0.839752	0.29811	2.40534	6.8453	2.46877	1.72986	1.27522	1.39784			2.13358	2.181	3.14134	12.5499	3.83212
129	1 ug LPS / g BW	a	48	223.041	209.354	432.395	51.5828		0.486989		0.917176	2.09127	0.999168	0.693351	1.33103	0.68983	0.757724	1.00738	1.60409	4.12192	1.00602	1.64074	1.06226	1.06346	943.239	1.39466	1.48791	2.66546	0.518985	1.44585	3.72561	2.20442	1.45438	1.90482	1.85828
142	1 ug LPS / g BW	a	48	239.685	216.58	456.264	52.532		0.271868		0.386237	1.78569	1.12804	0.959242	2.38463	0.613552	0.799744	1.21975	1.40205	2.42019	1.60236	3.72041			404.892	1.56724	1.10532	1.42952	0.298237	4.1423	5.64967	2.12641	1.19748	2.26913	1.84698	1.71186	4.72593			2.71786	2.96451	2.62902
106	1 ug LPS / g BW	a	72	193.478	220.594	414.072	46.7256		0.69941		1.10049	2.60885	1.07313	1.00337	1.82765	0.778696	0.824087	1.1452	1.39917	1.33643	1.34885	1.72906		1.37439	592.635	1.00981	1.09297	4.81643	1.7923	2.6162	5.17857	1.24349	0.677603	1.58593	1.7064			3.59192	8.93433	1.82414	2.78771	4.278
107	1 ug LPS / g BW	b	72	208.36	216.178	424.538	49.0792																																	10.1086	19.0708	1.41845
108	1 ug LPS / g BW	b	72	199.389	190.887	390.276	51.0892																													7.13624	4.28218			14.1912	11.0492	1.26292
118	1 ug LPS / g BW	a	72	225.012	130.269	355.281	63.3336		2.49079		3.08113	3.63886	1.67835	1.296	2.13655	1.11268	1.12874	0.778721	2.16157	1.18534	1.36412	1.59759	0.788864	2.55401	848.237	1.11016	1.62535	5.71276	1.02821	1.70442	15.0965	1.75862	1.0012	1.59	1.85083			2.84921	5.14772	2.80209	6.6426	2.69775
119	1 ug LPS / g BW	a	72	218.881	268.768	487.648	44.8849		1.63043		2.00714	2.93814	1.56694	1.42393	2.38513	0.848826	0.933172	1.01968	1.86252	1.51347	1.00602	3.65837	1.36871	1.77411	909.31	1.22839	1.70007	2.58424	0.318586	2.15705	14.9539	1.61539	1.02566	1.54869	1.66911
120	1 ug LPS / g BW	a	72	219.975	165.195	385.17	57.1112		1.85753		2.81232	4.20893	3.83275	1.65485	2.72466	1.28828	1.32389	1.22037	1.89939	2.06376	1.60236	1.9668	1.12351	1.65272	710.257	1.20816	1.74097	5.64785	0.864405	1.73701	13.503	2.10886	1.03055	1.62852	1.93767	6.54621	4.41338			2.9749	4.27614	1.71466
97	control	a	0	275.599	NA	NA	NA	9.04	0.970098		0.821561	4.71525	1.25808	1.49519	0.513728	0.855493	0.963167	0.959042	1.11244	1.00704	1.07602	2.99834	1.11493	1.10969	549.657	1.05823	1.1051	1.31035	1.42237	1.06572	1.24287	1.2627	1.17725	1.29709	1.36628	FPN	ACTIN	3.13317	8.82663	2.1978	3.099	4.06854
99	control	a	0	145.974	NA	NA	NA	NA	NA		1.16982	1.33852	1.4618	0.94805	0.80082	0.948778	0.992412	1.13117	0.796827	0.759659	1.2786	1.38534			NA	0.980825	1.04879	0.52073	0.638783	1.33637	1.05942	1.02925	1.02012	0.792193	0.804679	7.88914	6.68985	2.68244	7.18477	2.62845	18.6028	4.84298
101	control	b	0	236.087	NA	NA	NA	NA			1.18319	2.09911	1.05084	1.14756	0.644462	0.931399	1.1463									0.960946	0.846105	1.16892	0.938844	0.597909	0.697711	0.708042	0.802624	0.910718	0.829042	9.46047	5.26249			2.93795	4.51641	3.00982
253	control	b	0	143.528	205.741	349.268	41.0938																													10.4725	4.13499			12.3067	35.9453	1.57589
255	control	b	0	135.373	227.419	362.791	37.3142																													4.38866	5.276			17.6135	4.47704	0.774913
257	control	b	0	198.982	186.471	385.453	51.6228																													6.5632	5.01117			14.5358	5.49434	0.941968
37	control	a	0.5	121.758	156.363	278.121	43.7789	7.555	1.02161		1.42467	2.06196	1.28593	1.49868	0.612742	0.977258	1.14506	1.42811	1.55385	0.973474	1.74949	2.63217	1.24949	0.675722	NA	1.06521	1.16992	5.29407	2.49464	3.45111	5.68959	1.26956	1.22015	1.03617	1.08497	7.25466	4.4938
45	control	a	0.5	154.716	133.079	287.796	53.7592		0.43987		0.859957	1.77585	0.952026	0.906364	0.625996	0.954468	0.87032	1.07192	1.5944	1.20495	1.19554	2.49818	0.940899	0.649649	877.642	1.06367	1.72324	2.41515	3.23377	2.20106	2.98211	1.90068	1.33022	1.22284	1.14826					3.02251	5.21775	1.35741
49	control	a	0.5	105.991	124.247	230.238	46.0354		0.194509		0.224357	1.4204	0.707545	0.914025	0.586524	0.906252	0.886043	0.934477	0.709552	0.868951	1.27415	0.667179	1.195	0.8189	NA	0.911251	0.867747	1.75621	2.47075	1.23628	6.31044	1.21429	1.06434	0.725179	0.718132	6.7733	5.22834	2.43664	8.39502	2.43644	3.71623	3.6619
17	control	a	1	240.561	152.75	393.31	61.163	3.48	1.28813		1.38886	1.95076		1.5546	0.955533	0.810531	1.01063	1.12461	1.09773	0.963893	1.24441	1.80321	1.02304	0.504895	585.849	0.959102	1.29173	0.761	0.896689	1.03124	2.89297	1.31357	1.17431	1.21784	1.14249			3.0136	5.14927	3.22178	11.326	4.43849
23	control	a	1	123.072	98.9562	222.029	55.4309		0.716534		1.01119	1.64125	1.06812	0.909086	0.49952	0.787499	0.909415	0.975437	1.42368	0.975945	1.17639	4.82919	1.1534	0.79375	NA	1.14888	1.59693	1.41312	1.199	1.19297	4.82511	1.81382	1.44612	1.16456	0.96527	15.873	5.05393			4.75378	5.18462	7.12546
57	control	a	1	130.299	90.9273	221.226	58.8985		0.33322		0.301898	1.21462	0.828519	1.48137	0.878066	0.654181	0.82337	0.950916	0.733761	0.938197	1.36472	0.653969	0.997401	0.451374	NA	1.01	1.14361	4.16659	3.71712	0.936286	5.79044	1.56669	1.21361	1.27328	1.25597	4.92468	4.17007			3.46491	18.8975	3.46953
4	control	a	2	184.171	129.868	314.038	58.6459	65.83	0.525745		0.641769	1.31712	0.852924	0.867899	0.172005	0.847555	0.664392	1.08958	1.12065	1.07702	1.20438	7.15641	0.841162	0.735197	NA	0.559957	0.583497	0.545934	0.68743	2.97738	1.91147	0.481547	0.680174	0.437787	0.510056	7.45099	5.46285	3.67321	7.64453	4.14222	2.72815	3.65205
11	control	a	2	182.528	97.3505	279.879	65.2169		0.323032		0.46575	1.655	1.06857	1.51328	0.639258	0.837493	0.955017	1.00348	1.58892	1.03334	1.41619	4.27889	1.31596	0.904858	542.871	1.02975	1.36741	3.06504	2.84884	1.5375	4.16071	1.72103	1.66899	1.02888	1.19064	5.80866	5.45225	3.34512	4.73472	3.14783	7.24558	4.5286
51	control	a	2	123.072	172.421	295.493	41.6498		0.270947		0.619957	1.79135	1.18615	1.00053	0.686537	0.731944	0.923612	0.945432	0.672378	1.06292	1.13553	0.889739	1.04418	0.576209	NA	1.02022	0.903066	2.90967	2.19588	0.620699	3.50178	1.24162	1.24348	1.03429	1.03614	8.18979	4.13687
19	control	a	4	160.629	111.401	272.03	59.0483	3.08	1.06754		1.76298	1.88372	1.0887	1.4527	0.354357	0.984497	0.716801	1.16131	0.812606	0.982609	1.48522	1.32656	0.94336	0.651981	712.519	0.476594	0.878032	0.424085	0.777601	0.46822	0.596356	0.97659	0.942689	0.86546	0.828016			2.74818	2.89877	2.24766	1.69665	1.6947
25	control	a	4	99.2025	190.084	289.287	34.2921		0.602858		0.548072	1.69369	2.70605	0.630905	0.636192	0.823682	0.945714	0.984403	1.02064	1.20004	1.30443	4.38568	0.869475	0.869573	NA	1.06076	1.52061	7.76947	5.70456	1.7452	6.72387	1.41921	1.45276	1.30097	1.55778	10.4733	3.67245
59	control	a	4	131.832	108.189	240.021	54.9251		0.758622		0.857748	1.65349	2.69497	1.69911	0.692989	0.486731	0.985049	0.975408	0.595912	0.694077	0.85009	0.373182	0.957693	0.60097	NA	0.974069	1.17767	3.02697	2.46114	0.858288	4.93852	1.37536	1.4355	1.26971	1.32496	8.43924	4.69339
6	control	a	6	183.623	140.707	324.33	56.6162		1.54938		1.45831	2.58575	1.24805	1.52408	0.729471	0.993166	1.02919	1.03655	1.01407	0.824685	1.2591	1.6317	0.859102	0.993508	911.572	0.871731	1.42997	0.415471	1.51721	1.63987	1.08245	1.22149	1.11835	0.937637	0.807208	1.40766	4.77246
13	control	a	6	126.138	131.072	257.21	49.0409	3.21	0.501222		0.664835	2.03845	0.699351	1.11066	0.267316	0.779653	0.69817	1.02283	1.23898	1.07319	1.02785	1.29673	1.14156	0.715086	NA	0.843853	0.813368	1.53699	3.21222	0.79399	0.510225	0.844695	0.796726	0.717732	0.683629			2.91646	3.27978	3.15821	5.54942	1.42288
61	control	a	6	146.285	113.408	259.694	56.33		0.801322		1.25626	2.10746	1.30373	1.28465	0.520377	0.833437	0.908992	1.04468	0.878498	0.85612	1.22413	1.77475	1.08946	0.469859	NA	0.706492	0.775925	1.10545	1.51469	0.768694	3.96941	0.722133	0.733786	0.585203	0.718732	7.47257	4.47015
21	control	a	8	122.853	159.173	282.026	43.561	7.13	0.869501		1.25219	2.23544	0.700953	0.88116	0.526017	0.887347	0.811956	0.964926	1.31333	0.897777	1.03003	5.17785	1.09627	0.856675	NA	1.03757	1.49366	0.999232	0.974925	1.01001	1.96743	1.17269	1.10372	1.0603	0.924734	5.17247	4.00873	3.0351	3.97218	2.29526	1.7844	2.49408
27	control	a	8	221.07	78.884	299.954	73.7013	NA	0.930206		0.794348	1.46267	0.634064	0.81983	0.489426	0.972059	0.729543	0.763938	0.875641	0.995099	0.693861	1.57379	0.914244	0.626534	1393.37	1.43086	1.94531	0.785185	2.27042	1.31662	2.354	1.92021	1.73875	1.59761	1.37181
53	control	a	8	130.299	111.401	241.7	53.9094		0.336405		0.503092	1.85369	0.589662	0.851929	0.59078	0.399897	0.872806	1.08387	0.659776	0.81511	1.19809	0.573476	0.978877	0.609669	NA	0.982172	1.02499	0.787078	1.61077	1.01103	1.71469	1.05826	1.03678	0.806153	0.848885	4.6749	4.36223
8	control	a	24	NA	164.392	NA	NA		0.905351		0.658149	1.88153	0.993701	1.11028	0.407939	0.930055	0.82482	0.997408	1.17912	1.13304	0.873823	1.04726	1.165	0.618137	1230.51	1.05505	1.57851	7.19613	6.18835	0.972916	6.52429	1.25556	1.16933	1.16529	1.47372	4.19825	4.80237
15	control	a	24	168.184	91.7302	259.915	64.7075		0.869952		1.09415	2.02829	1.33246	1.15491	0.645732	0.828231	0.811793	0.908342	0.737355	1.04679	0.716411	1.10433	1.23165	0.670966	NA	0.950832	1.36403	2.76255	2.66631	1.70149	2.07607	1.21555	1.02909	1.0211	1.14177	6.97109	4.00522	2.50057	2.52859	2.24472	4.89723	4.29175
55	control	a	24	194.244	139.502	333.746	58.2011		0.152494		0.341671	1.4667	1.26561	1.1022	0.401946	0.723545	0.813729	1.05141	0.838562	1.35496	1.01593	0.40861	0.893204	0.462356	NA	1.11669	1.45181	4.02659	3.73364	1.07485	2.37634	1.6763	1.30323	1.34118	1.28282	2.98377	4.58686
39	control	a	36	138.84	137.495	276.335	50.2433		0.846269		1.68615	1.97838	1.11405	0.910672	0.364472	0.718866	0.652389	1.03296	1.10801	0.821549	0.869838	1.29092			NA	1.217	1.67667	2.18147	1.98091	0.520353	4.28194	1.5657	1.30305	1.08996	1.13364	8.6134	3.82388	2.55643	3.02328	2.20817	4.68464	5.17215
47	control	a	36	180.557	61.2204	241.778	74.6791		1.45136		1.90437	1.61019	0.935223	1.39373	0.298499	0.946013	0.860543	0.930352	0.845855	0.942495	0.786385	0.720734	0.999955	0.594952	898	1.31396	2.14892	1.31981	1.10248	0.775105	0.857771	1.61078	1.49817	1.34813	1.21534
63	control	a	36	148.256	82.497	230.753	64.2488		0.569081		0.862015	1.23149	2.66417	0.681548	0.519775	0.664021	0.805189	1.08348	1.03127	1.29301	1.21131	3.64587	0.961734	0.669531	NA	0.939	0.704047	3.28263	2.35263	0.411076	3.82221	0.621469	0.630959	0.715642	0.817051	6.26945	4.66894
41	control	a	48	125.372	127.459	252.831	49.5873		0.787803		1.47294	2.29556	1.22817	1.55225	0.596861	0.903961	0.828587	1.13298	1.22371	0.980197	0.911926	1.4389	1.10428	0.504396	678.589	1.1406	1.73079	5.71379	7.04171	1.26609	6.26246	2.00948	1.39737	1.45929	1.89708			2.78543	3.66711	2.94929	1.3695	1.30505
43	control	a	48	114.313	143.115	257.428	44.4057		0.620118		1.73857	3.01963	0.64194	2.00575	0.596386	1.50585	0.995194	0.538059	1.21	0.712476	0.891142	1.45792	1.02438	0.626795	NA	0.917731	0.73673	1.84678	1.46849	0.869051	1.83601	1.02398	0.842796	0.995563	0.978634	5.212	4.13143			2.1933	4.0069	2.29411
65	control	a	48	111.466	118.226	229.692	48.5285		0.626237		0.651762	2.36988	1.56393	1.44812	0.778488	1.12021	1.03636	1.10838	0.77766	1.19375	1.04689	0.264947	0.893176	1.21284	NA	0.737383	0.708227	5.79134	4.37794	0.609055	4.74863	0.723018	0.589113	0.67877	1.06883	6.41419	4.47863
130	control	a	72	157.563	152.348	309.912	50.8413		0.54334		1.1241	1.96347	2.46856	1.18852	0.646402	0.784609	0.920024	1.06933	1.53195	1.4014	1.10564	0.957344	1.25706	0.835102	931.929	1.25181	2.07809	8.42573	8.49751	1.04835	14.842	1.84562	1.36304	1.71016	2.00172
131	control	a	72	126.357	199.318	325.675	38.7986		0.512094		0.7778	1.50165	1.26357	0.832187	0.711539	0.696847	0.868793	0.684755	0.762365	1.11851	0.962391	1.7996	0.916023	0.903394	NA											6.93913	5.21031	2.68494	2.863	2.31272	4.29847	1.97643
132	control	a	72	112.561	173.224	285.784	39.3866		0.224559		0.665573	1.51853	0.983591	1.013	0.563897	0.806394	0.834313	0.950759	0.806196	1.14769	0.918365	1.42394	1.11736	0.820129	NA											4.87191	4.41886
