# Supplementary material for: Modelling Systemic Iron Regulation during Dietary Iron Overload and Acute Inflammation: Role of Hepcidin-Independent Mechanisms
Source: PLoS Comput Biol. 2017 Jan 9;13(1):e1005322. doi: 10.1371/journal.pcbi.1005322 (PMC5261815; doi:10.1371/journal.pcbi.1005322)
Supplement: S3 Dataset — The file contains the part of the calibration data set shown in S2 Fig. These data were provided by the authors of Daba et al. 2012 [15]. (XLSX) [file pcbi.1005322.s012.xlsx]

## Sheet: Sheet1
mouse and treatment information						Iron parameters					LIVER													SPLEEN							duodenum
						blood		organ (ug/g dry weight)			RNA - normalized to ACTIN							protein - normalized to actin if possible						RNA - normalized to Rpl19			protein				RNA - normalized to Actin if possible		protein
mouse ID	sex	age at treatment (weeks)	treatment	incubation time	age (w) at end of incubation	serum iron (umol/L)	Tf saturation (%)	liver iron (ug/g dry weight)	spleen iron (ug/g dry weight)	duodenal iron (ug/g dry weight)	liver hamp1 mRNA	liver Bmp6 mRNA	liver Smad7 mRNA liver	liver Id1 mRNA	liver Fer L	liver Fpn1	liver TfR1	actin	liver pSMAD1/5/8 protein	liver pSTAT3 protein	liver Fer L	liver Fpn1	liver TfR1	spleen Fpn1	spleen Alas2	spleen TfR1	spleen Fpn1	beta-actin (Fpn1 gel)	spleen Fer L	beta-actin (FerL)	duod. Fpn1	duod. Fer H	duod. Fpn1	duod. Fer H
M-01	M	4w	NI	Baseline	4	32	0.67	784.397	1860.75		1.9	0.8	1.4	3.4				0.408881	0.881042	0.756671				1.03576	1.0524	1.0422	2.69731	4.80532	1.9703	4.18138
M-02	M	4w	NI	Baseline	4	31	0.63		1428.45		0.4	0.9	0.9	0.9				0.568769	0.613142	0.506656				0.998876	1.21787	1.32368	2.71729	4.87209	1.06995	3.69933
M-03	M	4w	NI	Baseline	4	33	0.67	595.44	2274.25		1.4	1.4	0.8	0.3				0.533111	0.747097	0.432932				0.966559	0.780221	0.724879	2.76618	5.123	0.921962	4.85346
M-1	M	4w	LI	1w	5	30	0.61	131.079	1033.75		0.8	0.6	1.8	4.8				0.306595	0.379369	0.395561				0.249368	0.0289568	0.105817	1.6676	8.7239	1.10903	5.66468
M-2	M	4w	LI	1w	5	26	0.54	1246.01	3528.53		0.4	0.6	0.8	0.6				0.36667	0.141679	0.356373
M-3	M	4w	LI	1w	5	23	0.48	549.161	534.698		1	3.1	0.4	0.2				0.524146	0.372407	0.468691				1.00327	1.17449	1.13287	3.73831	5.26626	1.03502	3.54445
M-4	M	4w	NI	1w	5	34	0.72	246.446	1964.12		0.7	0.7	0.9	2.6				0.388421	0.184431	0.29123				1.25483	0.870334	0.43911	4.98414	6.61479	1.07875	4.29113
M-5	M	4w	NI	1w	5	38	0.83	982.671	2345.32		0.6	0.4	0.8	0.8				0.358252	0.214167	0.396383				1.30095	0.77544	0.430513	3.55386	5.74636	1.41698	3.85938
M-6	M	4w	NI	1w	5			563.216	2507.68		2.3	1.1	0.5	0.2				0.40192	0.176636	0.306233				1.40587	0.959142	0.650867	3.29247	4.55562	1.10876	4.51008
M-7	M	4w	HI	1w	5	47	0.96	844.78	4060.57		5.7	2.1	4.3	18.6				0.303309	0.355046	0.333827				1.4523	1.7674	0.996664	4.66506	5.99798	2.69924	3.81574
M-8	M	4w	HI	1w	5	43	0.96	3758.5	3845.55		3	1.3	3	6.9				0.372444	0.432871	0.912383
M-9	M	4w	HI	1w	5	40	0.95	3213.36	5446.39			7.6	2.3	1.4				0.652821	0.17237	0.276427				1.25004	0.929839	0.623585	3.2825	4.66159	1.9703	4.36308
M-10	M	4w	LI	2w	7	21	0.41	874.257	2274.25		0.8	0.9	1.8	2.6				0.3487	0.26501	0.32362				0.929879	0.444344	0.263512	5.45335	8.37814	0.899864	5.85971
M-11	M	4w	LI	2w	7	26	0.47	2167.43	2033.04		0.4	0.2	0.9	0.5				0.502313	0.167647	0.516367				0.895551	0.517768	0.349978	3.67747	6.71781	1.01683	4.45832
M-12	M	4w	LI	2w	7	20	0.29	560.629	2658.21		5.7	0.8	0.3	0.1				0.544331	0.663392	0.500565				1.25181	0.491635	0.221851	4.22779	5.43482	1.09347	4.21285
M-13	M	4w	NI	2w	7	26	0.58	505.222	2033.04		1.2	0.3	0.6	1				0.310723	0.237206	0.359428				1.35914	0.770368	0.418025	4.40585	7.15645	1.13969	4.10536
M-14	M	4w	NI	2w	7	27	0.66	1299.57			1.1	0.8	0.7	0.5				0.354074	0.196368	0.363674				1.40568	0.425561	0.217775	3.94964	4.92422	1.40529	5.00659
M-15	M	4w	NI	2w	7	26	0.52	666.408	1688.46		6.8	2.5	0.8	0.4				0.595711	0.197397	0.28222				1.43962	0.313458	0.130364	4.47863	5.77366	1.46215	4.91051
M-16	M	4w	HI	2w	7	43	0.96	2128.15	2302.77		16.1	19.3	10.9	59.6				0.31948	0.340788	0.452728				1.52845	0.774881	0.453343	4.38564	7.15111	2.7508	3.57827
M-17	M	4w	HI	2w	7	41	0.95	5475.48	7182.65		3.9	3.2	3.4	7.4				0.47958	0.228754	0.302645				1.80625	0.69758	0.400396	4.20767	5.05648	3.61977	4.02197
M-18	M	4w	HI	2w	7	50	0.96	4253.39	6520.58			10.5	1.6	2.1				0.648143	0.21526	0.290688				1.9643	0.852488	0.484558	4.56466	6.04721	1.8689	5.0777
M-19	M	4w	LI	3w	8	45		255.543	661.6		3.9	0.8	1.5	4.2				0.850362	5.18954	0.381104				1.23624	0.223651	0.131764	5.18954	5.45335	0.930557	5.66792
M-20	M	4w	LI	3w	8	36	0.65	1310.07	2680.62		1.3	0.7	1.4	1.3				0.477627	4.12592	0.382514				1.34417	0.505767	0.359215	4.12592	3.67747	1.25799	6.35958
M-21	M	4w	LI	3w	8	18	0.32	601.031	2737.37		2.1	2.3	0.4	0.1				0.475487	2.81546	0.440072				1.05229	1.15017	1.13928	2.81546	4.22779	1.06833	4.74668
M-22	M	4w	NI	3w	8	26	0.62	650.813	4190.13		4.3	0.7	2	3.9				0.576075	5.05024	0.426067				1.29841	0.299836	0.148108	5.05024	4.40585	1.65124	5.74615
M-23	M	4w	NI	3w	8	31	0.67	1715.78	4591.28		2.1	0.8	1.1	1.1				0.568918	3.37986	0.381592				1.31882	0.251778	0.102802	3.37986	3.94964	1.30567	5.41519
M-24	M	4w	NI	3w	8	30	0.67	969.473	5007.94		9.6	1.2	5.8	2.9				0.348452	5.03305	0.380864				1.29359	0.178465	0.096228	5.03305	4.47863	1.46998	5.21759
M-25	M	4w	HI	3w	8	40	0.95	5259.05	8069.16		7.2	3.6	4.5	21.1				0.298892	6.87963	0.431845				1.30175	0.445378	0.179218	6.87963	4.38564	12.0282	5.76046
M-26	M	4w	HI	3w	8	42	0.91	5026.72	9542.81		5.6	4.2	4.6	10.6				0.33023	6.42207	0.537324				1.33979	0.236972	0.121144	6.42207	4.20767	10.1743	5.55098
M-27	M	4w	HI	3w	8	42	0.95	8517.49	6671.13		16.2	10	1.6	1.2				0.27668	5.4135	0.454255				1.699	0.24405	0.0856094	5.4135	4.56466	3.79698	4.92012
M-28	M	4w	LI	6w	10	29	0.42	234.868	4457.29		0.8	0.5	0.8	1
M-29	M	4w	LI	6w	10	22	0.31	3018.55	3107.16		0.6	0.8	0.6	0.4
M-30	M	4w	LI	6w	10	39	0.66	839.177	2929.94		6.9		1.2	0.3
M-31	M	4w	NI	6w	10	28	0.6	9274.81	6059.91		0.9	0.4	1.2	1.5					samples missing - not sent?					samples missing - not sent?
M-32	M	4w	NI	6w	10	27	0.57	2092.86	5737.31		0.9	1.1	1	0.6
M-33	M	4w	NI	6w	10	28	0.62	820.798	8515.04		6.5	3.1	0.6	0.3
M-34	M	4w	HI	6w	10	59	0.97	11417.9	19448.3		13.2	3.5	7.2	37.3
M-35	M	4w	HI	6w	10	44	0.96	7107.19	15908.3		5.9	2	6.6	13.7
M-36	M	4w	HI	6w	10	44	0.96	7003.66	15431.8		20.9	9.2	3	2.2
M-37	M	4w	LI	9w	14			1254.76	3459.62		3	1	2.8	6.3				0.394242	0.416075	0.30565				1.48844	0.243185	0.117419	5.18954	5.45335	1.01569	5.04247
M-38	M	4w	LI	9w	14	33	0.65	5647.23	3390.7		1.2	0.8	1.4	1.2				0.377772	0.516816	0.324848				1.26116	0.25827	0.0982366	6.87963	4.38564	1.33594	4.18494
M-39	M	4w	LI	9w	14	30	0.6	480.763	4589.85		7.6	2.3	0.8	0.2				0.342642	0.368798	0.333293				1.39825	0.34298	0.0731489	6.42207	4.20767	2.12159	3.84671
M-40	M	4w	NI	9w	14	31	0.7	5866.19	6891.67		2.5	1.2	1.8	3.7				0.458367	0.525704	0.282939				1.44524	0.296671	0.0645131	5.05024	4.40585	2.06641	4.71373
M-41	M	4w	NI	9w	14	31	0.74	5714.57	7306.55		2.2	1.1	1.6	2.3				0.270151	0.237104	0.279802				1.74597	0.353281	0.0716986	4.12592	3.67747	1.68444	3.67548
M-42	M	4w	NI	9w	14	29	0.66		1585.08		7.8	2.4	0.5	0.2				0.333096	0.345033	0.283168
M-43	M	4w	HI	9w	14	41	0.84	8795.6	16142		20.2	4.4	8.1	42.4				0.50403	0.688749	0.284721
M-44	M	4w	HI	9w	14	53	0.87	8654.93	10056.9		4.3	5.3	3.4	8.4				0.337394	0.331317	0.312165				2.05499	0.732781	0.108416	3.37986	3.94964	1.33594	3.12686
M-45	M	4w	HI	9w	14	46	0.85		15992.1		23.2	8.2	2.7	3.3				0.498623	0.497209	0.323654				2.46266	0.175138	0.12639	2.81546	4.22779	8.1205	4.01762
M01-ID	M	4w	Baseline	Baseline	4	32	0.67	212.043	2563.7		0.6	1	0.9	0.8				0.424496	0.923236	0.754679							9.95907	2.71786	3.66431
M02-ID	M	4w	Baseline	Baseline	4	31	0.63	1221.89	3804.2		1	1.2	1.1	1.6				0.363279	1.06491	1.01094							13.7131	2.88175	4.75859
M03-ID	M	4w	Baseline	Baselne	4	33	0.67	1034.45	3977.87		1.5	0.8	1.1	0.8				0.492581	1.24604	0.829159							9.73993	3.86138	2.5224
M1-ID	M	4W	Iron dextran	1d	5.14286	35	0.74	37950.1	53891.2		2.8	0.6	1.4	3.2				0.299995	1.46188	1.49715							44.4642	4.07723	10.9055
M2-ID	M	4W	Iron dextran	1d	5.14286	247	0.88	5950.19	17029		2.3	1.4	5.1	7.9				0.395458	1.41046	0.937719							22.6183	2.61087	8.66313
M3-ID	M	4W	Iron dextran	1d	5.14286			32400.8	23270.3		1.5	0.3	1.8	4.3				0.406389	1.26336	1.48761							24.6498	3.34642	7.36602
M4-ID	M	4W	Iron dextran	3d	5.42857	107	0.75	38042	33664.4		2.2	1.5	1.2	3				0.248044	2.02642	0.698698							25.8262	2.79765	9.23141
M5-ID	M	4W	Iron dextran	3d	5.42857	51	0.59	29572.5	28239.1		2.7	1.3	1.8	3.5				0.335804	1.55227	0.663442							21.9034	2.78471	7.8656
M6-ID	M	4W	Iron dextran	3d	5.42857	118	0.78	38875.6	26943.7		1.8	1.3	0.8	4.3				0.342619	1.72925	0.649448							17.9499	2.85535	6.28643
M7-ID	M	4W	Iron dextran	5d	5.71429	56	1	45843.4	31616.2		5.7	3.4	4.7	10.4				0.432129	2.34016	0.66163							51.7197	2.91196	17.7611
M8-ID	M	4W	Iron dextran	5d	5.71429	90	1	26764	44219.7		3.2	2	2.7	6.3				0.413279	1.38848	1.04095							43.9195	3.30012	13.3085
M9-ID	M	4W	Iron dextran	5d	5.71429	82	1	24069.5	52853.6		8	3.1	2.9	4.9				0.430408	1.81184	0.757941							34.3294	3.84064	8.93845
M10-ID	M	4W	Iron dextran	7d	6	81	1		46455.6		4.7	4.9	2.8	8.1				0.555809	2.16524	1.07149							28.9336	2.52304	11.4678
M11-ID	M	4W	Iron dextran	7d	6	65	1	21128.3	30724.2		4.2	4.3	3.9	7.4				0.471141	1.30149	0.628357							16.2566	3.18899	5.09771
M12-ID	M	4W	Iron dextran	7d	6	50	1	27179	52862.5		2.8	2.8	3.4	5				0.462639	2.02943	0.81211							20.8705	3.80441	5.48587
